# Supplementary material for: Systematic Study of Solid-State Fluorescence and Molecular Packing of Methoxy-trans-Stilbene Derivatives, Exploration of Weak Intermolecular Interactions Based on Hirshfeld Surface Analysis
Source: Int J Mol Sci. 2023 Apr 13;24(8):7200. doi: 10.3390/ijms24087200 (PMC10139126; doi:10.3390/ijms24087200)
Supplement: Supplementary file 1 [file ijms-24-07200-s001.zip]

Archive with 6 entries (6 files):
- checkcif_MTS10.pdf
- checkcif_MTS13.pdf
- checkcif_MTS14.pdf
- checkcif_MTS8.pdf
- checkcif_MTS9.pdf
- Supplementary file.pdf
